# Supplementary material for: ROTAVI: simultaneous left main rotablation and transcutaneous aortic valve implantation in calcified coronaries and severe aortic stenosis – a case report
Source: Eur Heart J Case Rep. 2020 Aug 23;4(5):1–5. doi: 10.1093/ehjcr/ytaa196 (PMC7649449; doi:10.1093/ehjcr/ytaa196)
Supplement: ytaa196_Supplementary_Data [file ytaa196_supplementary_data.zip]

Archive with 2 entries (1 files):
- ytaa196_Supplementary_Data/
- ytaa196_Supplementary_Data/EHJ-CR-Slide-Set ROTAVI.pptx
